# Supplementary material for: Shift in trophic niches of soil microarthropods with conversion of tropical rainforest into plantations as indicated by stable isotopes (15N, 13C)
Source: PLoS One. 2019 Oct 25;14(10):e0224520. doi: 10.1371/journal.pone.0224520 (PMC6814230; doi:10.1371/journal.pone.0224520)
Supplement: S1 Table — Species ID in Ecotaxonomy database (http://ecotaxonomy.org/), species name, landscape, land-use system, absolute values of δ15N and δ13C values, and calibrated δ15N and δ13C values. Mean δ15N and δ13C values of litter used for calibration of -0.24 and -30.23 ‰, respectively. (XLSX) [file pone.0224520.s003.xlsx]

## Sheet: S1
Table S1	Absolute and calibrated (see methods) stable isotope values of oribatid mite individuals studied.
	Species ID in Ecotaxonomy database (http://ecotaxonomy.org/), species name, landscape, land-use system,
	absolute values of δ15N and δ13C values, and calibrated δ15N and δ13C values.
	Mean δ15N and δ13C values of litter used for calibration of -0.24 and -30.23 ‰, respectively.
				absolute	absolute	calibrated	calibrated
species ID	species	landscape	land use system	δ15N	δ13C	δ15N	δ13C
405450	Bischeloribates mahunkai Subías, 2010	Bukit Duabelas	Rainforest	3.6786	-27.4287	4.10307	-26.3705
405450	Bischeloribates mahunkai Subías, 2010	Bukit Duabelas	Rainforest	4.6706	-27.619	4.41107	-26.0455
405450	Bischeloribates mahunkai Subías, 2010	Bukit Duabelas	Rainforest	6.6356	-26.2066	6.37607	-24.6331
405450	Bischeloribates mahunkai Subías, 2010	Harapan	Rainforest	10.8946	-27.2176	10.4517	-26.6434
405450	Bischeloribates mahunkai Subías, 2010	Harapan	Rainforest	13.0036	-28.2746	12.5607	-27.7005
405450	Bischeloribates mahunkai Subías, 2010	Bukit Duabelas	Jungle Rubber	1.9736	-26.6922	3.89907	-25.9042
405450	Bischeloribates mahunkai Subías, 2010	Bukit Duabelas	Oil Palm	1.6786	-25.8582	0.595069	-25.8557
405450	Bischeloribates mahunkai Subías, 2010	Harapan	Oil Palm	3.4356	-25.98	1.56274	-26.6298
405450	Bischeloribates mahunkai Subías, 2010	Bukit Duabelas	Oil Palm	3.8556	-26.2253	2.77207	-26.2229
405450	Bischeloribates mahunkai Subías, 2010	Bukit Duabelas	Oil Palm	4.2696	-28.7091	3.18607	-28.7067
405450	Bischeloribates mahunkai Subías, 2010	Bukit Duabelas	Oil Palm	4.7246	-27.3075	3.64107	-27.3051
405450	Bischeloribates mahunkai Subías, 2010	Bukit Duabelas	Oil Palm	5.4736	-26.9616	4.39007	-26.9592
405450	Bischeloribates mahunkai Subías, 2010	Harapan	Oil Palm	6.9306	-27.1508	5.68774	-28.5462
405450	Bischeloribates mahunkai Subías, 2010	Harapan	Oil Palm	6.9606	-26.6681	5.71774	-28.0635
405450	Bischeloribates mahunkai Subías, 2010	Bukit Duabelas	Oil Palm	8.2876	-29.0632	7.20407	-29.0608
405450	Bischeloribates mahunkai Subías, 2010	Harapan	Oil Palm	8.5736	-25.5715	7.33074	-26.9669
405450	Bischeloribates mahunkai Subías, 2010	Harapan	Oil Palm	9.1806	-26.5693	7.93774	-27.9647
405450	Bischeloribates mahunkai Subías, 2010	Harapan	Oil Palm	9.9346	-28.3623	8.69174	-29.7577
405450	Bischeloribates mahunkai Subías, 2010	Bukit Duabelas	Oil Palm	10.3686	-27.3652	9.28507	-27.3627
405450	Bischeloribates mahunkai Subías, 2010	Harapan	Oil Palm	11.7576	-21.5612	10.5147	-22.9566
405450	Bischeloribates mahunkai Subías, 2010	Bukit Duabelas	Rubber	1.8616	-25.6704	2.28574	-26.3441
405450	Bischeloribates mahunkai Subías, 2010	Bukit Duabelas	Rubber	1.7466	-25.4124	3.52307	-25.9347
405450	Bischeloribates mahunkai Subías, 2010	Harapan	Rubber	6.4796	-30.9302	4.3184	-31.9114
405450	Bischeloribates mahunkai Subías, 2010	Bukit Duabelas	Rubber	2.8026	-26.4249	4.57907	-26.9471
405450	Bischeloribates mahunkai Subías, 2010	Harapan	Rubber	6.8986	-29.6421	4.7374	-30.6233
405450	Bischeloribates mahunkai Subías, 2010	Harapan	Rubber	7.0806	-26.9978	4.9194	-27.979
405450	Bischeloribates mahunkai Subías, 2010	Harapan	Rubber	7.1716	-25.9729	5.0104	-26.954
405450	Bischeloribates mahunkai Subías, 2010	Bukit Duabelas	Rubber	3.9066	-27.4475	5.58107	-27.9208
405450	Bischeloribates mahunkai Subías, 2010	Harapan	Rubber	7.0276	-26.7143	5.7184	-28.1226
405450	Bischeloribates mahunkai Subías, 2010	Harapan	Rubber	7.9796	-24.161	5.8184	-25.1421
405450	Bischeloribates mahunkai Subías, 2010	Harapan	Rubber	5.0676	-25.0981	6.11674	-26.0356
405450	Bischeloribates mahunkai Subías, 2010	Bukit Duabelas	Rubber	6.0096	-28.3363	6.43374	-29.01
405450	Bischeloribates mahunkai Subías, 2010	Bukit Duabelas	Rubber	5.0496	-26.0258	6.72407	-26.4991
405450	Bischeloribates mahunkai Subías, 2010	Bukit Duabelas	Rubber	6.8376	-27.7873	7.26174	-28.461
405450	Bischeloribates mahunkai Subías, 2010	Bukit Duabelas	Rubber	5.7416	-26.6639	7.51807	-27.1862
405450	Bischeloribates mahunkai Subías, 2010	Bukit Duabelas	Rubber	6.1146	-25.6119	7.78907	-26.0851
405450	Bischeloribates mahunkai Subías, 2010	Bukit Duabelas	Rubber	6.3826	-26.044	8.05707	-26.5172
405450	Bischeloribates mahunkai Subías, 2010	Harapan	Rubber	7.0356	-26.2265	8.08474	-27.164
405450	Bischeloribates mahunkai Subías, 2010	Harapan	Rubber	7.0966	-27.7888	8.14574	-28.7263
405450	Bischeloribates mahunkai Subías, 2010	Bukit Duabelas	Rubber	6.5066	-26.393	8.18107	-26.8662
405450	Bischeloribates mahunkai Subías, 2010	Bukit Duabelas	Rubber	8.0046	-28.1726	8.42874	-28.8462
405450	Bischeloribates mahunkai Subías, 2010	Harapan	Rubber	11.0606	-30.1352	8.8994	-31.1164
405450	Bischeloribates mahunkai Subías, 2010	Bukit Duabelas	Rubber	7.5406	-26.7206	9.31707	-27.2429
405450	Bischeloribates mahunkai Subías, 2010	Harapan	Rubber	12.4586	-28.3964	10.2974	-29.3775
405729	Plonaphacarus kugohi (Aoki, 1959)	Bukit Duabelas	Rainforest	-2.33743	-26.7035	-3.10363	-25.2637
405729	Plonaphacarus kugohi (Aoki, 1959)	Harapan	Rainforest	3.61257	-24.6205	3.16971	-24.0464
405729	Plonaphacarus kugohi (Aoki, 1959)	Bukit Duabelas	Jungle Rubber	-1.42043	-23.8349	1.07004	-24.1869
405729	Plonaphacarus kugohi (Aoki, 1959)	Bukit Duabelas	Jungle Rubber	-0.0364286	-24.166	2.45404	-24.5181
405729	Plonaphacarus kugohi (Aoki, 1959)	Bukit Duabelas	Oil Palm	1.66057	-28.086	0.146374	-28.4269
405729	Plonaphacarus kugohi (Aoki, 1959)	Harapan	Oil Palm	1.75357	-24.5376	0.510707	-25.933
405729	Plonaphacarus kugohi (Aoki, 1959)	Bukit Duabelas	Oil Palm	5.60457	-27.7138	4.09037	-28.0548
405729	Plonaphacarus kugohi (Aoki, 1959)	Harapan	Rubber	-1.25743	-26.4162	-3.41863	-27.3974
405729	Plonaphacarus kugohi (Aoki, 1959)	Harapan	Rubber	0.413571	-22.2485	-0.895626	-23.6568
405729	Plonaphacarus kugohi (Aoki, 1959)	Harapan	Rubber	-0.522429	-25.4598	-0.358293	-26.8921
405729	Plonaphacarus kugohi (Aoki, 1959)	Harapan	Rubber	1.61757	-22.746	0.308374	-24.1543
405729	Plonaphacarus kugohi (Aoki, 1959)	Harapan	Rubber	2.06857	-22.7593	0.759374	-24.1676
405729	Plonaphacarus kugohi (Aoki, 1959)	Bukit Duabelas	Rubber	0.593571	-26.0337	1.01771	-26.7074
405729	Plonaphacarus kugohi (Aoki, 1959)	Bukit Duabelas	Rubber	2.40357	-23.409	2.82771	-24.0827
405729	Plonaphacarus kugohi (Aoki, 1959)	Harapan	Rubber	5.65357	-23.1354	3.49237	-24.1166
405729	Plonaphacarus kugohi (Aoki, 1959)	Bukit Duabelas	Rubber	1.81757	-23.2457	3.59404	-23.7679
405729	Plonaphacarus kugohi (Aoki, 1959)	Harapan	Rubber	4.99257	-24.4574	3.68337	-25.8658
405729	Plonaphacarus kugohi (Aoki, 1959)	Bukit Duabelas	Rubber	3.90357	-23.3003	4.32771	-23.974
405729	Plonaphacarus kugohi (Aoki, 1959)	Harapan	Rubber	4.90057	-32.5778	5.06471	-34.0101
405729	Plonaphacarus kugohi (Aoki, 1959)	Bukit Duabelas	Rubber	4.36557	-21.5537	6.04004	-22.0269
405671	Protoribates paracapucinus (Mahunka, 1988)	Bukit Duabelas	Rainforest	-1.06403	-26.5342	-1.32356	-24.9607
405671	Protoribates paracapucinus (Mahunka, 1988)	Bukit Duabelas	Rainforest	-0.536429	-26.4831	-1.24613	-28.0007
405671	Protoribates paracapucinus (Mahunka, 1988)	Harapan	Rainforest	2.04957	-28.2594	1.55837	-27.7326
405671	Protoribates paracapucinus (Mahunka, 1988)	Bukit Duabelas	Rainforest	2.795	-28.0491	2.53547	-26.4755
405671	Protoribates paracapucinus (Mahunka, 1988)	Bukit Duabelas	Rainforest	4.88534	-24.5275	4.62581	-22.954
405671	Protoribates paracapucinus (Mahunka, 1988)	Bukit Duabelas	Rainforest	5.4847	-26.9306	5.22517	-25.3571
405671	Protoribates paracapucinus (Mahunka, 1988)	Bukit Duabelas	Rainforest	5.59976	-26.4543	5.34023	-24.8808
405671	Protoribates paracapucinus (Mahunka, 1988)	Bukit Duabelas	Rainforest	5.09516	-26.1618	5.51962	-25.1036
405671	Protoribates paracapucinus (Mahunka, 1988)	Bukit Duabelas	Rainforest	5.47896	-25.7561	5.90343	-24.6979
405671	Protoribates paracapucinus (Mahunka, 1988)	Harapan	Jungle Rubber	0.715991	-25.5688	0.316293	-25.6875
405671	Protoribates paracapucinus (Mahunka, 1988)	Harapan	Jungle Rubber	0.822571	-25.1351	0.422874	-25.2538
405671	Protoribates paracapucinus (Mahunka, 1988)	Bukit Duabelas	Jungle Rubber	-0.784709	-27.1387	1.14076	-26.3507
405671	Protoribates paracapucinus (Mahunka, 1988)	Bukit Duabelas	Jungle Rubber	0.129043	-26.7566	1.54151	-25.591
405671	Protoribates paracapucinus (Mahunka, 1988)	Harapan	Jungle Rubber	2.86518	-26.2202	2.46548	-26.3389
405671	Protoribates paracapucinus (Mahunka, 1988)	Bukit Duabelas	Jungle Rubber	1.04607	-26.3043	2.97154	-25.5163
405671	Protoribates paracapucinus (Mahunka, 1988)	Harapan	Jungle Rubber	3.73355	-26.1192	3.33386	-26.2379
405671	Protoribates paracapucinus (Mahunka, 1988)	Bukit Duabelas	Jungle Rubber	2.0901	-25.0132	3.50257	-23.8475
405671	Protoribates paracapucinus (Mahunka, 1988)	Bukit Duabelas	Jungle Rubber	3.82692	-26.2022	5.75238	-25.4142
405671	Protoribates paracapucinus (Mahunka, 1988)	Bukit Duabelas	Jungle Rubber	4.54116	-24.2238	6.46663	-23.4358
405671	Protoribates paracapucinus (Mahunka, 1988)	Harapan	Jungle Rubber	7.4741	-29.29	6.55957	-28.7212
405671	Protoribates paracapucinus (Mahunka, 1988)	Bukit Duabelas	Jungle Rubber	4.75759	-26.018	7.24806	-26.3701
405671	Protoribates paracapucinus (Mahunka, 1988)	Bukit Duabelas	Jungle Rubber	5.70575	-25.4502	7.63122	-24.6623
405671	Protoribates paracapucinus (Mahunka, 1988)	Bukit Duabelas	Oil Palm	0.749592	-26.5261	-0.333939	-26.5236
405671	Protoribates paracapucinus (Mahunka, 1988)	Harapan	Oil Palm	3.19386	-24.9511	1.32099	-25.6009
405671	Protoribates paracapucinus (Mahunka, 1988)	Bukit Duabelas	Oil Palm	4.32457	-32.4542	3.24104	-32.4518
405671	Protoribates paracapucinus (Mahunka, 1988)	Bukit Duabelas	Oil Palm	4.5693	-26.2005	3.48577	-26.1981
405671	Protoribates paracapucinus (Mahunka, 1988)	Bukit Duabelas	Oil Palm	4.13057	-25.752	3.59737	-26.3985
405671	Protoribates paracapucinus (Mahunka, 1988)	Bukit Duabelas	Oil Palm	4.95911	-26.8486	3.87558	-26.8461
405671	Protoribates paracapucinus (Mahunka, 1988)	Bukit Duabelas	Oil Palm	4.94757	-23.5714	4.41437	-24.2178
405671	Protoribates paracapucinus (Mahunka, 1988)	Harapan	Oil Palm	6.66185	-26.0556	4.78898	-26.7054
405671	Protoribates paracapucinus (Mahunka, 1988)	Bukit Duabelas	Oil Palm	4.84968	-26.5771	4.80248	-24.6712
405671	Protoribates paracapucinus (Mahunka, 1988)	Bukit Duabelas	Oil Palm	6.86991	-26.8272	5.78638	-26.8247
405671	Protoribates paracapucinus (Mahunka, 1988)	Harapan	Oil Palm	6.31149	-25.7924	6.29463	-25.7604
405671	Protoribates paracapucinus (Mahunka, 1988)	Bukit Duabelas	Oil Palm	7.29057	-25.6412	6.75737	-26.2876
405671	Protoribates paracapucinus (Mahunka, 1988)	Harapan	Oil Palm	7.10857	-28.3214	7.09171	-28.2894
405671	Protoribates paracapucinus (Mahunka, 1988)	Harapan	Oil Palm	10.0853	-26.3368	8.21241	-26.9866
405671	Protoribates paracapucinus (Mahunka, 1988)	Harapan	Oil Palm	14.3646	-27.6472	12.4917	-28.297
405671	Protoribates paracapucinus (Mahunka, 1988)	Bukit Duabelas	Rubber	-1.74081	-25.4152	-1.31668	-26.0888
405671	Protoribates paracapucinus (Mahunka, 1988)	Harapan	Rubber	1.81817	-23.9108	-0.343027	-24.8919
405671	Protoribates paracapucinus (Mahunka, 1988)	Harapan	Rubber	1.50305	-25.9279	1.66719	-27.3602
405671	Protoribates paracapucinus (Mahunka, 1988)	Bukit Duabelas	Rubber	1.4814	-25.8573	2.78654	-26.0784
405671	Protoribates paracapucinus (Mahunka, 1988)	Harapan	Rubber	5.84468	-25.6643	3.68348	-26.6454
405671	Protoribates paracapucinus (Mahunka, 1988)	Bukit Duabelas	Rubber	2.43862	-25.0374	3.74376	-25.2585
405671	Protoribates paracapucinus (Mahunka, 1988)	Harapan	Rubber	6.40141	-26.0763	5.09221	-27.4846
405671	Protoribates paracapucinus (Mahunka, 1988)	Harapan	Rubber	5.74313	-25.1277	5.90727	-26.56
405671	Protoribates paracapucinus (Mahunka, 1988)	Bukit Duabelas	Rubber	5.25026	-26.2177	6.92473	-26.6909
405671	Protoribates paracapucinus (Mahunka, 1988)	Bukit Duabelas	Rubber	5.85693	-25.9157	7.16207	-26.1368
405671	Protoribates paracapucinus (Mahunka, 1988)	Harapan	Rubber	7.03854	-25.7943	7.20267	-27.2266
405671	Protoribates paracapucinus (Mahunka, 1988)	Bukit Duabelas	Rubber	5.56095	-26.5537	7.23542	-27.0269
405671	Protoribates paracapucinus (Mahunka, 1988)	Harapan	Rubber	7.39348	-25.6081	7.55761	-27.0405
405671	Protoribates paracapucinus (Mahunka, 1988)	Bukit Duabelas	Rubber	6.46682	-26.7944	7.77195	-27.0155
405671	Protoribates paracapucinus (Mahunka, 1988)	Harapan	Rubber	8.06187	-25.6524	8.22601	-27.0848
405671	Protoribates paracapucinus (Mahunka, 1988)	Bukit Duabelas	Rubber	7.22852	-26.3889	8.90299	-26.8621
405671	Protoribates paracapucinus (Mahunka, 1988)	Bukit Duabelas	Rubber	8.8756	-26.3184	10.5501	-26.7916
405389	Rostrozetes cf. shibai (species Aoki, 1976)	Bukit Duabelas	Rainforest	-0.525228	-26.4787	-1.29143	-25.039
405390	Rostrozetes cf. shibai (species Aoki, 1976)	Bukit Duabelas	Rainforest	-0.980376	-24.7186	-1.23991	-23.1451
405391	Rostrozetes cf. shibai (species Aoki, 1976)	Bukit Duabelas	Rainforest	-0.765789	-26.601	-0.34132	-25.5428
405392	Rostrozetes cf. shibai (species Aoki, 1976)	Harapan	Rainforest	0.443702	-26.189	-0.0874959	-25.3762
405393	Rostrozetes cf. shibai (species Aoki, 1976)	Bukit Duabelas	Rainforest	1.39921	-29.7289	1.13968	-28.1554
405394	Rostrozetes cf. shibai (species Aoki, 1976)	Bukit Duabelas	Rainforest	0.807738	-27.1557	1.23221	-26.0975
405395	Rostrozetes cf. shibai (species Aoki, 1976)	Harapan	Rainforest	2.45612	-26.9736	1.96492	-26.4467
405396	Rostrozetes cf. shibai (species Aoki, 1976)	Bukit Duabelas	Rainforest	2.89573	-25.6607	2.12953	-24.2209
405397	Rostrozetes cf. shibai (species Aoki, 1976)	Harapan	Rainforest	2.61172	-25.6169	2.16885	-25.0428
405398	Rostrozetes cf. shibai (species Aoki, 1976)	Bukit Duabelas	Rainforest	2.91652	-26.1103	2.65699	-24.5368
405399	Rostrozetes cf. shibai (species Aoki, 1976)	Harapan	Rainforest	3.20396	-25.5238	2.67276	-24.7109
405400	Rostrozetes cf. shibai (species Aoki, 1976)	Harapan	Rainforest	3.18392	-26.1479	2.91073	-25.1595
405401	Rostrozetes cf. shibai (species Aoki, 1976)	Bukit Duabelas	Rainforest	3.27627	-24.8496	3.01674	-23.276
405402	Rostrozetes cf. shibai (species Aoki, 1976)	Bukit Duabelas	Rainforest	3.33443	-24.2699	3.0749	-22.6963
405403	Rostrozetes cf. shibai (species Aoki, 1976)	Harapan	Rainforest	3.6317	-26.5848	3.1405	-26.058
405404	Rostrozetes cf. shibai (species Aoki, 1976)	Bukit Duabelas	Rainforest	4.02262	-23.8218	3.25642	-22.382
405405	Rostrozetes cf. shibai (species Aoki, 1976)	Bukit Duabelas	Rainforest	3.20043	-26.3455	3.6249	-25.2873
405406	Rostrozetes cf. shibai (species Aoki, 1976)	Bukit Duabelas	Rainforest	4.44089	-26.5856	4.18136	-25.012
405407	Rostrozetes cf. shibai (species Aoki, 1976)	Bukit Duabelas	Rainforest	4.61583	-26.5518	4.3563	-24.9783
405408	Rostrozetes cf. shibai (species Aoki, 1976)	Harapan	Rainforest	4.99248	-26.8096	4.54962	-26.2354
405409	Rostrozetes cf. shibai (species Aoki, 1976)	Bukit Duabelas	Rainforest	5.45181	-26.3536	4.74211	-27.8712
405410	Rostrozetes cf. shibai (species Aoki, 1976)	Bukit Duabelas	Rainforest	5.4574	-27.1726	4.74771	-28.6902
405411	Rostrozetes cf. shibai (species Aoki, 1976)	Harapan	Rainforest	5.6451	-26.2592	5.1139	-25.4464
405412	Rostrozetes cf. shibai (species Aoki, 1976)	Bukit Duabelas	Rainforest	4.86817	-25.9365	5.29264	-24.8783
405413	Rostrozetes cf. shibai (species Aoki, 1976)	Bukit Duabelas	Rainforest	5.67616	-26.1148	5.41663	-24.5413
405414	Rostrozetes cf. shibai (species Aoki, 1976)	Harapan	Rainforest	6.81006	-24.8965	6.27886	-24.0836
405415	Rostrozetes cf. shibai (species Aoki, 1976)	Bukit Duabelas	Rainforest	6.04935	-29.3341	6.47382	-28.2759
405416	Rostrozetes cf. shibai (species Aoki, 1976)	Bukit Duabelas	Jungle Rubber	-2.11769	-25.6805	-1.09739	-23.4617
405417	Rostrozetes cf. shibai (species Aoki, 1976)	Bukit Duabelas	Jungle Rubber	2.69746	-24.7314	4.10993	-23.5657
405418	Rostrozetes cf. shibai (species Aoki, 1976)	Harapan	Jungle Rubber	3.52611	-25.6985	4.25025	-25.6722
405419	Rostrozetes cf. shibai (species Aoki, 1976)	Harapan	Jungle Rubber	3.78775	-25.9008	4.51188	-25.8745
405420	Rostrozetes cf. shibai (species Aoki, 1976)	Bukit Duabelas	Jungle Rubber	3.27959	-25.2598	5.20506	-24.4718
405421	Rostrozetes cf. shibai (species Aoki, 1976)	Bukit Duabelas	Jungle Rubber	2.8461	-26.8233	5.33657	-27.1753
405422	Rostrozetes cf. shibai (species Aoki, 1976)	Harapan	Jungle Rubber	5.20081	-26.4743	5.92495	-26.448
405423	Rostrozetes cf. shibai (species Aoki, 1976)	Bukit Duabelas	Jungle Rubber	6.17205	-25.3677	8.09752	-24.5797
405424	Rostrozetes cf. shibai (species Aoki, 1976)	Bukit Duabelas	Jungle Rubber	6.31715	-26.8881	8.80762	-27.2401
405425	Rostrozetes cf. shibai (species Aoki, 1976)	Bukit Duabelas	Jungle Rubber	7.51147	-26.6139	9.43693	-25.8259
405426	Rostrozetes cf. shibai (species Aoki, 1976)	Bukit Duabelas	Jungle Rubber	8.93969	-25.3416	11.4302	-25.6937
405427	Rostrozetes cf. shibai (species Aoki, 1976)	Bukit Duabelas	Oil Palm	-1.18972	-27.3307	-2.27325	-27.3283
405428	Rostrozetes cf. shibai (species Aoki, 1976)	Bukit Duabelas	Oil Palm	0.116023	-26.4461	-0.967508	-26.4436
405429	Rostrozetes cf. shibai (species Aoki, 1976)	Harapan	Oil Palm	0.496576	-25.7874	-0.275955	-27.0619
405430	Rostrozetes cf. shibai (species Aoki, 1976)	Harapan	Oil Palm	1.35507	-26.4562	0.112203	-27.8516
405431	Rostrozetes cf. shibai (species Aoki, 1976)	Harapan	Oil Palm	0.885983	-27.1253	0.113452	-28.3998
405432	Rostrozetes cf. shibai (species Aoki, 1976)	Harapan	Oil Palm	2.37638	-25.873	0.503517	-26.5228
405433	Rostrozetes cf. shibai (species Aoki, 1976)	Harapan	Oil Palm	1.90897	-28.6818	0.666107	-30.0772
405434	Rostrozetes cf. shibai (species Aoki, 1976)	Harapan	Oil Palm	1.90897	-25.8622	0.666107	-27.2577
405435	Rostrozetes cf. shibai (species Aoki, 1976)	Harapan	Oil Palm	2.83001	-24.8337	0.957149	-25.4835
405436	Rostrozetes cf. shibai (species Aoki, 1976)	Bukit Duabelas	Oil Palm	2.13468	-26.1224	1.05115	-26.12
405437	Rostrozetes cf. shibai (species Aoki, 1976)	Bukit Duabelas	Oil Palm	1.87417	-25.6874	1.82697	-23.7815
405438	Rostrozetes cf. shibai (species Aoki, 1976)	Bukit Duabelas	Oil Palm	2.09051	-26.9708	2.04331	-25.0649
405439	Rostrozetes cf. shibai (species Aoki, 1976)	Bukit Duabelas	Oil Palm	3.1627	-30.2909	2.07917	-30.2885
405440	Rostrozetes cf. shibai (species Aoki, 1976)	Bukit Duabelas	Oil Palm	4.21444	-26.8071	3.13091	-26.8047
405441	Rostrozetes cf. shibai (species Aoki, 1976)	Bukit Duabelas	Oil Palm	4.81663	-26.0297	3.30243	-26.3707
405442	Rostrozetes cf. shibai (species Aoki, 1976)	Harapan	Oil Palm	4.31299	-27.2252	3.54046	-28.4997
405443	Rostrozetes cf. shibai (species Aoki, 1976)	Harapan	Oil Palm	4.33745	-25.5481	3.56492	-26.8227
405444	Rostrozetes cf. shibai (species Aoki, 1976)	Bukit Duabelas	Oil Palm	4.75177	-26.8059	3.66824	-26.8034
405445	Rostrozetes cf. shibai (species Aoki, 1976)	Bukit Duabelas	Oil Palm	3.71668	-26.682	3.66948	-24.7761
405446	Rostrozetes cf. shibai (species Aoki, 1976)	Harapan	Oil Palm	5.80819	-27.248	3.93533	-27.8978
405447	Rostrozetes cf. shibai (species Aoki, 1976)	Harapan	Oil Palm	6.31559	-25.8208	4.44273	-26.4706
405448	Rostrozetes cf. shibai (species Aoki, 1976)	Bukit Duabelas	Oil Palm	5.38867	-26.346	4.85547	-26.9925
405449	Rostrozetes cf. shibai (species Aoki, 1976)	Harapan	Oil Palm	7.12793	-26.3491	5.25507	-26.9989
405450	Rostrozetes cf. shibai (species Aoki, 1976)	Bukit Duabelas	Oil Palm	7.25994	-25.8525	6.17641	-25.85
405451	Rostrozetes cf. shibai (species Aoki, 1976)	Bukit Duabelas	Oil Palm	8.73966	-26.3034	8.69246	-24.3975
405452	Rostrozetes cf. shibai (species Aoki, 1976)	Bukit Duabelas	Oil Palm	12.3129	-30.4702	11.7797	-31.1167
405453	Rostrozetes cf. shibai (species Aoki, 1976)	Harapan	Oil Palm	14.173	-27.1074	13.4005	-28.3819
405454	Rostrozetes cf. shibai (species Aoki, 1976)	Bukit Duabelas	Rubber	-3.17242	-29.853	-1.86729	-30.0741
405455	Rostrozetes cf. shibai (species Aoki, 1976)	Bukit Duabelas	Rubber	-2.53887	-29.9229	-0.762402	-30.4452
405456	Rostrozetes cf. shibai (species Aoki, 1976)	Harapan	Rubber	0.450664	-25.9399	0.6148	-27.3722
405457	Rostrozetes cf. shibai (species Aoki, 1976)	Harapan	Rubber	2.01891	-24.8598	0.709707	-26.2681
405458	Rostrozetes cf. shibai (species Aoki, 1976)	Harapan	Rubber	2.11484	-28.9945	2.27898	-30.4268
405459	Rostrozetes cf. shibai (species Aoki, 1976)	Harapan	Rubber	3.98291	-25.4378	2.67371	-26.8461
405460	Rostrozetes cf. shibai (species Aoki, 1976)	Harapan	Rubber	2.68947	-24.7846	3.73861	-25.7221
405461	Rostrozetes cf. shibai (species Aoki, 1976)	Bukit Duabelas	Rubber	2.24057	-28.1862	4.01704	-28.7084
405462	Rostrozetes cf. shibai (species Aoki, 1976)	Harapan	Rubber	5.04804	-26.5469	5.21218	-27.9793
405463	Rostrozetes cf. shibai (species Aoki, 1976)	Bukit Duabelas	Rubber	4.51576	-25.9382	6.29223	-26.4604
405478	Rostrozetes sp. 1	Harapan	Rainforest	1.6186	-28.4678	1.17574	-27.8936
405478	Rostrozetes sp. 1	Harapan	Rainforest	2.3316	-27.2954	1.88874	-26.7213
405478	Rostrozetes sp. 1	Harapan	Rainforest	3.3116	-27.5883	2.86874	-27.0141
405478	Rostrozetes sp. 1	Bukit Duabelas	Jungle Rubber	1.4476	-27.955	2.4679	-25.7362
405478	Rostrozetes sp. 1	Bukit Duabelas	Jungle Rubber	1.5606	-27.3458	3.48607	-26.5578
405478	Rostrozetes sp. 1	Bukit Duabelas	Jungle Rubber	1.0636	-26.5432	3.55407	-26.8953
405478	Rostrozetes sp. 1	Bukit Duabelas	Jungle Rubber	2.8286	-26.8465	4.24107	-25.6809
405478	Rostrozetes sp. 1	Bukit Duabelas	Jungle Rubber	2.2006	-27.119	4.69107	-27.471
405478	Rostrozetes sp. 1	Harapan	Jungle Rubber	7.6656	-27.0296	8.38974	-27.0034
405478	Rostrozetes sp. 1	Bukit Duabelas	Oil Palm	4.1806	-29.5722	3.09707	-29.5697
405478	Rostrozetes sp. 1	Bukit Duabelas	Oil Palm	7.5616	-28.7972	6.0474	-29.1381
405478	Rostrozetes sp. 1	Harapan	Rubber	5.3766	-25.8191	4.0674	-27.2274
405478	Rostrozetes sp. 1	Bukit Duabelas	Rubber	7.0346	-27.3264	8.33974	-27.5475
405449	Scheloribates praeincisus (Berlese, 1910)	Bukit Duabelas	Rainforest	-9.52418	-26.4947	-9.78371	-24.9212
405449	Scheloribates praeincisus (Berlese, 1910)	Harapan	Rainforest	-6.15397	-29.4876	-6.68517	-28.6748
405449	Scheloribates praeincisus (Berlese, 1910)	Harapan	Rainforest	-1.70688	-29.4168	-2.23808	-28.604
405449	Scheloribates praeincisus (Berlese, 1910)	Harapan	Rainforest	-1.75175	-29.9183	-2.19461	-29.3442
405449	Scheloribates praeincisus (Berlese, 1910)	Bukit Duabelas	Rainforest	-1.40869	-27.9581	-2.17489	-26.5183
405449	Scheloribates praeincisus (Berlese, 1910)	Harapan	Rainforest	-1.37749	-28.4128	-1.86868	-27.8859
405449	Scheloribates praeincisus (Berlese, 1910)	Harapan	Rainforest	-1.29963	-28.3058	-1.79083	-27.779
405449	Scheloribates praeincisus (Berlese, 1910)	Bukit Duabelas	Rainforest	-2.11818	-26.0585	-1.69371	-25.0003
405449	Scheloribates praeincisus (Berlese, 1910)	Bukit Duabelas	Rainforest	-1.24047	-30.271	-1.5	-28.6975
405449	Scheloribates praeincisus (Berlese, 1910)	Bukit Duabelas	Rainforest	-1.17811	-30.5992	-1.43764	-29.0257
405449	Scheloribates praeincisus (Berlese, 1910)	Harapan	Rainforest	-0.885964	-30.2023	-1.41716	-29.3894
405449	Scheloribates praeincisus (Berlese, 1910)	Bukit Duabelas	Rainforest	-1.10407	-30.8246	-1.36361	-29.251
405449	Scheloribates praeincisus (Berlese, 1910)	Bukit Duabelas	Rainforest	-0.979451	-29.6362	-1.23898	-28.0627
405449	Scheloribates praeincisus (Berlese, 1910)	Bukit Duabelas	Rainforest	-0.460345	-27.3567	-1.22654	-25.9169
405449	Scheloribates praeincisus (Berlese, 1910)	Bukit Duabelas	Rainforest	-0.664329	-28.8401	-0.92386	-27.2666
405449	Scheloribates praeincisus (Berlese, 1910)	Harapan	Rainforest	-0.294287	-30.5657	-0.825485	-29.7529
405449	Scheloribates praeincisus (Berlese, 1910)	Bukit Duabelas	Rainforest	-0.415659	-28.1728	-0.67519	-26.5993
405449	Scheloribates praeincisus (Berlese, 1910)	Bukit Duabelas	Rainforest	-0.238296	-30.7345	-0.497827	-29.1609
405449	Scheloribates praeincisus (Berlese, 1910)	Harapan	Rainforest	0.556933	-27.7565	0.114069	-27.1824
405449	Scheloribates praeincisus (Berlese, 1910)	Harapan	Rainforest	0.706014	-30.6681	0.214816	-30.1413
405449	Scheloribates praeincisus (Berlese, 1910)	Harapan	Rainforest	0.894824	-28.1468	0.363626	-27.334
405449	Scheloribates praeincisus (Berlese, 1910)	Harapan	Rainforest	0.918574	-28.7935	0.475709	-28.2193
405449	Scheloribates praeincisus (Berlese, 1910)	Bukit Duabelas	Rainforest	1.37732	-28.1406	0.611122	-26.7008
405449	Scheloribates praeincisus (Berlese, 1910)	Harapan	Rainforest	1.33123	-28.2925	0.88837	-27.7184
405449	Scheloribates praeincisus (Berlese, 1910)	Harapan	Rainforest	1.56229	-29.5884	1.03109	-28.7756
405449	Scheloribates praeincisus (Berlese, 1910)	Harapan	Rainforest	1.50315	-30.431	1.06028	-29.8569
405449	Scheloribates praeincisus (Berlese, 1910)	Harapan	Rainforest	1.80556	-30.3259	1.3627	-29.7518
405449	Scheloribates praeincisus (Berlese, 1910)	Bukit Duabelas	Rainforest	1.73607	-28.4341	1.47654	-26.8606
405449	Scheloribates praeincisus (Berlese, 1910)	Harapan	Rainforest	1.98239	-27.9323	1.49119	-27.4055
405449	Scheloribates praeincisus (Berlese, 1910)	Harapan	Rainforest	2.36935	-28.397	1.87815	-27.8702
405449	Scheloribates praeincisus (Berlese, 1910)	Bukit Duabelas	Rainforest	2.7463	-26.3155	1.9801	-24.8757
405449	Scheloribates praeincisus (Berlese, 1910)	Bukit Duabelas	Rainforest	2.24444	-27.9903	1.98491	-26.4168
405449	Scheloribates praeincisus (Berlese, 1910)	Bukit Duabelas	Rainforest	3.18882	-26.8193	2.42262	-25.3796
405449	Scheloribates praeincisus (Berlese, 1910)	Harapan	Rainforest	3.51196	-28.3597	2.98077	-27.5469
405449	Scheloribates praeincisus (Berlese, 1910)	Bukit Duabelas	Rainforest	4.19582	-26.5987	3.42962	-25.159
405449	Scheloribates praeincisus (Berlese, 1910)	Bukit Duabelas	Rainforest	4.41582	-27.4224	4.84029	-26.3642
405449	Scheloribates praeincisus (Berlese, 1910)	Bukit Duabelas	Rainforest	5.23824	-30.6014	4.9787	-29.0279
405449	Scheloribates praeincisus (Berlese, 1910)	Bukit Duabelas	Rainforest	6.20382	-25.9775	6.62829	-24.9193
405449	Scheloribates praeincisus (Berlese, 1910)	Harapan	Jungle Rubber	-1.29677	-29.321	-2.2113	-28.7522
405449	Scheloribates praeincisus (Berlese, 1910)	Harapan	Jungle Rubber	-1.65518	-26.6258	-0.931046	-26.5996
405449	Scheloribates praeincisus (Berlese, 1910)	Bukit Duabelas	Jungle Rubber	-2.52618	-26.9014	-0.035713	-27.2534
405449	Scheloribates praeincisus (Berlese, 1910)	Harapan	Jungle Rubber	-0.0429795	-28.8619	0.186489	-29.3936
405449	Scheloribates praeincisus (Berlese, 1910)	Harapan	Jungle Rubber	-0.0161818	-22.0058	0.707954	-21.9795
405449	Scheloribates praeincisus (Berlese, 1910)	Harapan	Jungle Rubber	0.854148	-27.8708	1.57828	-27.8445
405449	Scheloribates praeincisus (Berlese, 1910)	Harapan	Jungle Rubber	2.04882	-26.9738	2.77295	-26.9476
405449	Scheloribates praeincisus (Berlese, 1910)	Bukit Duabelas	Jungle Rubber	0.330818	-27.2983	2.82129	-27.6503
405449	Scheloribates praeincisus (Berlese, 1910)	Harapan	Jungle Rubber	3.15716	-28.3884	3.8813	-28.3621
405449	Scheloribates praeincisus (Berlese, 1910)	Bukit Duabelas	Jungle Rubber	2.76182	-27.3132	4.17429	-26.1476
405449	Scheloribates praeincisus (Berlese, 1910)	Harapan	Jungle Rubber	4.82053	-28.1777	5.54467	-28.1514
405449	Scheloribates praeincisus (Berlese, 1910)	Bukit Duabelas	Jungle Rubber	3.59702	-27.6932	6.08749	-28.0452
405449	Scheloribates praeincisus (Berlese, 1910)	Harapan	Oil Palm	-2.70112	-25.4082	-4.57399	-26.058
405449	Scheloribates praeincisus (Berlese, 1910)	Bukit Duabelas	Oil Palm	-1.88696	-25.5646	-2.9705	-25.5621
405449	Scheloribates praeincisus (Berlese, 1910)	Bukit Duabelas	Oil Palm	-1.82657	-27.8416	-2.9101	-27.8391
405449	Scheloribates praeincisus (Berlese, 1910)	Bukit Duabelas	Oil Palm	-0.864562	-28.7862	-0.911759	-26.8804
405449	Scheloribates praeincisus (Berlese, 1910)	Harapan	Oil Palm	-0.0877183	-25.9581	-0.860249	-27.2327
405449	Scheloribates praeincisus (Berlese, 1910)	Harapan	Oil Palm	1.43633	-23.8604	-0.436533	-24.5102
405449	Scheloribates praeincisus (Berlese, 1910)	Bukit Duabelas	Oil Palm	1.17654	-29.0028	-0.337654	-29.3438
405449	Scheloribates praeincisus (Berlese, 1910)	Bukit Duabelas	Oil Palm	0.790818	-28.8499	-0.292713	-28.8474
405449	Scheloribates praeincisus (Berlese, 1910)	Bukit Duabelas	Oil Palm	1.31682	-25.1111	0.233287	-25.1087
405449	Scheloribates praeincisus (Berlese, 1910)	Bukit Duabelas	Oil Palm	2.32427	-29.8295	0.81007	-30.1705
405449	Scheloribates praeincisus (Berlese, 1910)	Harapan	Oil Palm	1.03624	-26.9229	1.01937	-26.8909
405449	Scheloribates praeincisus (Berlese, 1910)	Harapan	Oil Palm	2.37642	-27.1414	1.13355	-28.5368
405449	Scheloribates praeincisus (Berlese, 1910)	Harapan	Oil Palm	3.07186	-27.577	1.199	-28.2269
405449	Scheloribates praeincisus (Berlese, 1910)	Bukit Duabelas	Oil Palm	2.31717	-25.7522	1.23364	-25.7497
405449	Scheloribates praeincisus (Berlese, 1910)	Harapan	Oil Palm	2.79368	-29.043	1.55082	-30.4384
405449	Scheloribates praeincisus (Berlese, 1910)	Bukit Duabelas	Oil Palm	3.19822	-29.2744	1.68402	-29.6154
405449	Scheloribates praeincisus (Berlese, 1910)	Bukit Duabelas	Oil Palm	3.58565	-27.2643	2.07145	-27.6052
405449	Scheloribates praeincisus (Berlese, 1910)	Harapan	Oil Palm	4.44289	-26.9319	2.57002	-27.5817
405449	Scheloribates praeincisus (Berlese, 1910)	Harapan	Oil Palm	4.53076	-27.7033	2.65789	-28.3532
405449	Scheloribates praeincisus (Berlese, 1910)	Bukit Duabelas	Oil Palm	3.92755	-29.0063	2.84402	-29.0039
405449	Scheloribates praeincisus (Berlese, 1910)	Bukit Duabelas	Oil Palm	4.5293	-28.9708	3.44577	-28.9683
405449	Scheloribates praeincisus (Berlese, 1910)	Bukit Duabelas	Oil Palm	3.71032	-28.9644	3.66313	-27.0585
405449	Scheloribates praeincisus (Berlese, 1910)	Bukit Duabelas	Oil Palm	5.09982	-23.047	4.01629	-23.0445
405449	Scheloribates praeincisus (Berlese, 1910)	Harapan	Oil Palm	6.97381	-25.5681	5.10095	-26.218
405449	Scheloribates praeincisus (Berlese, 1910)	Bukit Duabelas	Oil Palm	6.81799	-27.6284	5.30379	-27.9694
405449	Scheloribates praeincisus (Berlese, 1910)	Bukit Duabelas	Oil Palm	5.76193	-28.0498	5.71474	-26.1439
405449	Scheloribates praeincisus (Berlese, 1910)	Bukit Duabelas	Oil Palm	8.9346	-23.9218	7.85107	-23.9194
405449	Scheloribates praeincisus (Berlese, 1910)	Harapan	Oil Palm	8.77278	-25.3864	8.00025	-26.661
405449	Scheloribates praeincisus (Berlese, 1910)	Bukit Duabelas	Oil Palm	9.93368	-28.0499	8.41948	-28.3909
405449	Scheloribates praeincisus (Berlese, 1910)	Harapan	Oil Palm	10.0083	-23.3597	8.76546	-24.7551
405449	Scheloribates praeincisus (Berlese, 1910)	Harapan	Rubber	-0.497182	-26.6805	-1.80638	-28.0889
405449	Scheloribates praeincisus (Berlese, 1910)	Harapan	Rubber	-1.03953	-25.2366	-0.875393	-26.6689
405449	Scheloribates praeincisus (Berlese, 1910)	Harapan	Rubber	1.41082	-27.4058	0.10162	-28.8141
405449	Scheloribates praeincisus (Berlese, 1910)	Bukit Duabelas	Rubber	-1.4557	-25.4713	0.218764	-25.9445
405449	Scheloribates praeincisus (Berlese, 1910)	Bukit Duabelas	Rubber	-1.44818	-26.7378	0.328287	-27.2601
405449	Scheloribates praeincisus (Berlese, 1910)	Bukit Duabelas	Rubber	0.464818	-24.6291	2.13929	-25.1023
405449	Scheloribates praeincisus (Berlese, 1910)	Bukit Duabelas	Rubber	1.34782	-26.8689	2.65295	-27.09
405449	Scheloribates praeincisus (Berlese, 1910)	Harapan	Rubber	2.80053	-20.8903	2.96466	-22.3226
405449	Scheloribates praeincisus (Berlese, 1910)	Harapan	Rubber	2.82582	-27.137	2.98995	-28.5694
405449	Scheloribates praeincisus (Berlese, 1910)	Harapan	Rubber	3.21908	-25.8047	3.38321	-27.237
405449	Scheloribates praeincisus (Berlese, 1910)	Harapan	Rubber	3.33982	-26.7137	3.50395	-28.1461
405449	Scheloribates praeincisus (Berlese, 1910)	Bukit Duabelas	Rubber	2.07016	-25.0671	3.74462	-25.5403
405449	Scheloribates praeincisus (Berlese, 1910)	Harapan	Rubber	3.62227	-28.5392	3.78641	-29.9715
405449	Scheloribates praeincisus (Berlese, 1910)	Bukit Duabelas	Rubber	2.56482	-27.5367	3.86995	-27.7578
405449	Scheloribates praeincisus (Berlese, 1910)	Harapan	Rubber	3.74432	-28.4782	3.90846	-29.9105
405449	Scheloribates praeincisus (Berlese, 1910)	Harapan	Rubber	4.01561	-23.4396	4.17974	-24.872
405449	Scheloribates praeincisus (Berlese, 1910)	Bukit Duabelas	Rubber	3.13217	-29.5031	4.4373	-29.7242
405449	Scheloribates praeincisus (Berlese, 1910)	Bukit Duabelas	Rubber	3.28582	-28.1219	5.06229	-28.6441
405449	Scheloribates praeincisus (Berlese, 1910)	Harapan	Rubber	5.58092	-30.0354	5.74505	-31.4677
405449	Scheloribates praeincisus (Berlese, 1910)	Bukit Duabelas	Rubber	6.6163	-25.9369	8.39277	-26.4591
405449	Scheloribates praeincisus (Berlese, 1910)	Bukit Duabelas	Rubber	7.98871	-25.6193	9.76518	-26.1416
405449	Scheloribates praeincisus (Berlese, 1910)	Harapan	Rubber	11.3565	-25.4244	11.5206	-26.8567
