# Supplementary material for: Shift in trophic niches of soil microarthropods with conversion of tropical rainforest into plantations as indicated by stable isotopes (15N, 13C)
Source: PLoS One. 2019 Oct 25;14(10):e0224520. doi: 10.1371/journal.pone.0224520 (PMC6814230; doi:10.1371/journal.pone.0224520)
Supplement: S2 Table — Species ID in Ecotaxonomy database (http://ecotaxonomy.org/), species name, land-use system, plotID, replicate, standard deviation of δ13C and δ15N, mean stable isotope values of δ13C and δ15N. (XLSX) [file pone.0224520.s004.xlsx]

## Sheet: S2
Table S1	Standard deviation of mean stable isotope (δ13C and δ15N) values of oribatid mite species in the four land-use systems studied.
	Species ID in Ecotaxonomy database (http://ecotaxonomy.org/), species name, land-use system,
	plotID, replicate, standard deviation of δ13C and δ15N, mean stable isotope values of δ13C and δ15N.
species	species		land-use	plotID	sample	SD	SD	mean	mean
ID			system		size	δ13C	δ15N	δ13C	δ15N
405450	Bischeloribates mahunkai	Subías, 2010	Oil Palm	BO3	7	1.0971	2.69638	-27.3533	4.43907
405450	Bischeloribates mahunkai	Subías, 2011	Oil Palm	HO3	6	2.14319	1.68625	-27.3759	7.64674
405450	Bischeloribates mahunkai	Subías, 2012	Rainforest	BF2	2	0.706205	0.9825	-25.3393	5.39357
405450	Bischeloribates mahunkai	Subías, 2013	Rainforest	HF1	2	0.528539	1.0545	-27.172	11.5062
405450	Bischeloribates mahunkai	Subías, 2014	Rubber	BR1	5	0.622835	0.986856	-26.7777	7.26647
405450	Bischeloribates mahunkai	Subías, 2015	Rubber	BR2	4	0.527399	2.30446	-26.8277	6.23432
405450	Bischeloribates mahunkai	Subías, 2016	Rubber	BR4	4	1.07022	2.31477	-28.1653	6.10249
405450	Bischeloribates mahunkai	Subías, 2017	Rubber	HR2	3	1.10322	0.942431	-27.3086	7.44907
405450	Bischeloribates mahunkai	Subías, 2018	Rubber	HR3	7	2.26284	2.16809	-29.0148	6.28583
405729	Plonaphacarus kugohi	(Aoki, 1959)	Rubber	BR4	3	1.26371	1.35328	-24.9213	2.72437
405729	Plonaphacarus kugohi	(Aoki, 1959)	Rubber	HR3	2	1.64038	3.4555	-25.757	0.0368736
405729	Plonaphacarus kugohi	(Aoki, 1959)	Rubber	HR4	4	0.836695	1.68263	-24.4611	0.963874
405671	Protoribates paracapucinus	(Mahunka, 1988)	Jungle rubber	BJ3	5	0.97924	2.38468	-25.0759	4.79251
405671	Protoribates paracapucinus	(Mahunka, 1988)	Jungle rubber	BJ4	2	0.871735	0.98053	-24.7193	2.52204
405671	Protoribates paracapucinus	(Mahunka, 1988)	Jungle rubber	HJ1	4	0.438136	1.30231	-25.8795	1.63463
405671	Protoribates paracapucinus	(Mahunka, 1988)	Oil Palm	BO2	3	1.00287	1.33927	-25.6347	4.92304
405671	Protoribates paracapucinus	(Mahunka, 1988)	Oil Palm	BO3	5	2.35332	1.98581	-27.7689	3.21097
405671	Protoribates paracapucinus	(Mahunka, 1988)	Oil Palm	HO1	4	0.959781	4.13573	-26.8975	6.70352
405671	Protoribates paracapucinus	(Mahunka, 1988)	Oil Palm	HO4	2	1.26448	0.398539	-27.0249	6.69317
405671	Protoribates paracapucinus	(Mahunka, 1988)	Rainforest	BF2	5	1.13833	2.51343	-24.9256	3.28062
405671	Protoribates paracapucinus	(Mahunka, 1988)	Rainforest	BF4	2	0.202865	0.191902	-24.9007	5.71153
405671	Protoribates paracapucinus	(Mahunka, 1988)	Rubber	BR1	4	0.122429	1.44986	-26.8429	8.4033
405671	Protoribates paracapucinus	(Mahunka, 1988)	Rubber	BR3	4	0.621724	2.13891	-26.1223	5.36608
405671	Protoribates paracapucinus	(Mahunka, 1988)	Rubber	HR1	5	0.271549	2.3472	-27.0544	6.11215
405671	Protoribates paracapucinus	(Mahunka, 1988)	Rubber	HR3	2	0.87674	2.01326	-25.7687	1.67023
405399	Rostrozetes shibai	(species Aoki, 1976)	Jungle rubber	BJ2	3	0.71422	2.49572	-26.703	8.52478
405399	Rostrozetes shibai	(species Aoki, 1976)	Jungle rubber	BJ3	3	0.614475	1.76601	-24.9591	7.57984
405399	Rostrozetes shibai	(species Aoki, 1976)	Jungle rubber	HJ4	3	0.328598	0.73559	-25.9982	4.89569
405399	Rostrozetes shibai	(species Aoki, 1976)	Oil Palm	BO2	2	2.06209	3.4621	-29.0546	8.31757
405399	Rostrozetes shibai	(species Aoki, 1976)	Oil Palm	BO3	7	1.38083	2.65367	-27.0912	1.83787
405399	Rostrozetes shibai	(species Aoki, 1976)	Oil Palm	BO4	4	0.480106	2.76883	-24.505	4.05806
405399	Rostrozetes shibai	(species Aoki, 1976)	Oil Palm	HO1	5	0.785462	1.9207	-26.6747	3.01876
405399	Rostrozetes shibai	(species Aoki, 1976)	Oil Palm	HO2	5	0.732455	4.94237	-27.8332	4.06867
405399	Rostrozetes shibai	(species Aoki, 1976)	Oil Palm	HO3	3	1.21363	0.261113	-28.3955	0.481472
405399	Rostrozetes shibai	(species Aoki, 1976)	Rainforest	BF1	2	0.409505	0.00279511	-28.2807	4.74491
405399	Rostrozetes shibai	(species Aoki, 1976)	Rainforest	BF2	8	1.59797	1.94911	-24.5426	2.82534
405399	Rostrozetes shibai	(species Aoki, 1976)	Rainforest	BF3	3	1.11107	1.93379	-23.8807	1.36484
405399	Rostrozetes shibai	(species Aoki, 1976)	Rainforest	BF4	5	1.19693	2.51694	-26.0164	3.25645
405399	Rostrozetes shibai	(species Aoki, 1976)	Rainforest	HF1	2	0.596327	1.19038	-25.6391	3.35924
405399	Rostrozetes shibai	(species Aoki, 1976)	Rainforest	HF3	4	0.553928	2.44341	-24.9043	3.4945
405399	Rostrozetes shibai	(species Aoki, 1976)	Rainforest	HF4	2	0.194357	0.58779	-26.2524	2.55271
405399	Rostrozetes shibai	(species Aoki, 1976)	Rubber	BR2	3	1.63122	2.93991	-28.538	3.18229
405399	Rostrozetes shibai	(species Aoki, 1976)	Rubber	HR1	3	1.32032	1.90056	-28.5928	2.70199
405399	Rostrozetes shibai	(species Aoki, 1976)	Rubber	HR4	2	0.289005	0.982002	-26.5571	1.69171
405478	Rostrozetes sp. 1	(Berlese, 1910)	Jungle rubber	BJ2	2	0.287865	0.5685	-27.1831	4.12257
405449	Scheloribates praeincisus	(Berlese, 1910)	Jungle rubber	BJ2	3	0.323262	2.50165	-27.6497	2.95769
405449	Scheloribates praeincisus	(Berlese, 1910)	Jungle rubber	HJ4	6	2.18009	2.11097	-26.6475	2.25902
405449	Scheloribates praeincisus	(Berlese, 1910)	Oil Palm	BO3	9	2.15047	3.2759	-26.4493	1.49453
405449	Scheloribates praeincisus	(Berlese, 1910)	Oil Palm	BO4	3	0.395905	2.76986	-26.6943	2.82203
405449	Scheloribates praeincisus	(Berlese, 1910)	Oil Palm	BO5	6	0.922772	2.97791	-28.8492	2.99186
405449	Scheloribates praeincisus	(Berlese, 1910)	Oil Palm	HO1	6	1.36554	3.03203	-26.8246	1.08622
405449	Scheloribates praeincisus	(Berlese, 1910)	Oil Palm	HO2	2	0.28585	4.43025	-26.9468	3.57
405449	Scheloribates praeincisus	(Berlese, 1910)	Oil Palm	HO3	3	2.36216	3.50351	-27.9101	3.81661
405449	Scheloribates praeincisus	(Berlese, 1910)	Rainforest	BF2	10	1.08641	2.00279	-28.0369	0.0803048
405449	Scheloribates praeincisus	(Berlese, 1910)	Rainforest	BF3	6	0.679794	1.9968	-25.7584	0.840339
405449	Scheloribates praeincisus	(Berlese, 1910)	Rainforest	BF4	3	0.662881	3.57687	-25.4279	3.25829
405449	Scheloribates praeincisus	(Berlese, 1910)	Rainforest	HF1	6	1.02913	1.17903	-28.6788	0.28442
405449	Scheloribates praeincisus	(Berlese, 1910)	Rainforest	HF3	6	0.883974	1.7213	-28.5671	-0.0175406
405449	Scheloribates praeincisus	(Berlese, 1910)	Rainforest	HF4	5	0.978077	1.58083	-28.2164	-0.0150691
405449	Scheloribates praeincisus	(Berlese, 1910)	Rubber	BR1	3	0.343916	1.44134	-25.5291	2.03423
405449	Scheloribates praeincisus	(Berlese, 1910)	Rubber	BR2	4	0.966505	3.63657	-27.1262	5.88713
405449	Scheloribates praeincisus	(Berlese, 1910)	Rubber	BR3	3	1.11813	0.744378	-28.1907	3.6534
405449	Scheloribates praeincisus	(Berlese, 1910)	Rubber	HR1	10	2.52989	2.93354	-27.6022	4.11067
405449	Scheloribates praeincisus	(Berlese, 1910)	Rubber	HR4	2	0.362644	0.954	-28.4515	-0.85238
